# Supplementary material for: Chinese Americans’ Views and Use of Family Health History: A Qualitative Study
Source: PLoS One. 2016 Sep 20;11(9):e0162706. doi: 10.1371/journal.pone.0162706 (PMC5029932; doi:10.1371/journal.pone.0162706)
Supplement: S1 File — (ZIP) [file pone.0162706.s001.zip]

Archive with 20 entries (17 files):
- Data/Barriers to discuss with doctors/
- Data/Barriers to discuss with doctors/Chinese culture taboo and stigma.docx
- Data/Barriers to discuss with doctors/Lack of FHH collection.docx
- Data/Barriers to discuss with doctors/Lack of inquiries from U.S. doctors .docx
- Data/Barriers to discuss with doctors/Lack of trust with U.S. doctors.docx
- Data/Barriers to discuss with doctors/Language Barrier.docx
- Data/Barriers to discuss with doctors/Never or rarely visiting doctors in the U.S. .docx
- Data/Barriers to discuss with doctors/No Barriers.docx
- Data/Barriers to discuss with doctors/Perceived no importance in discussing FHH with doctors.docx
- Data/Barriers to discuss with doctors/Self-claimed healthy family.docx
- Data/Barriers to discuss with family members/
- Data/Barriers to discuss with family members/Chinese cultural taboo and stigma_043015.docx
- Data/Barriers to discuss with family members/No barriers.docx
- Data/Barriers to discuss with family members/Perceived insignificnace of discussing FHH with family members_043015.docx
- Data/Barriers to discuss with family members/Physical separation with their family members.docx
- Data/Barriers to discuss with family members/Self-defined healthy family.docx
- Data/How important to collect FHH/
- Data/How important to collect FHH/Important_anonymous.docx
- Data/How important to collect FHH/Not important_anonymous.docx
- Data/How important to collect FHH/Not sure_anonymous.docx
